# Supplementary material for: Hippo pathway activation drives fibrogenic remodelling in influenza A virus-infected lung fibroblasts
Source: ERJ Open Res. 2026 Jun 17;12(3):01123-2025. doi: 10.1183/23120541.01123-2025 (PMC13266427; doi:10.1183/23120541.01123-2025)
Supplement: Supplementary file 3 [file 01123-2025.supplement.xlsx]

## Sheet: Supplementary_Table1
Supplementary Table 1: Primers sequences for qRT-PCR
Primer	Forward sequence	Reverse sequence
ACTB	CATGTACGTTGCTATCCAGGC	CTCCTTAATGTCACGCACGAT
GAPDH	CTCTGCTCCTCCTGTTCGAC	CAATACGACCAAATCCGTTGAC
LATS 1	CACTGGCTTCAGATGGACACAC	GGCTTCAGTCTGTCTCCACATC
WWTR1 (TAZ)	GAGGACTTCCTCAGCAATGTGG	CGTTTGTTCCTGGAAGACAGTCA
YAP	TGTCCCAGATGAACGTCACAGC	TGGTGGCTGTTTCACTGGAGCA
TEAD 1	CCTGGCTATCTATCCACCATGTG	TTCTGGTCCTCGTCTTGCCTGT
CTGF	CTTGCGAAGCTGACCTGGAAGA	CCGTCGGTACATACTCCACAGA
ACTA2 (α-SMA)	ACTGAGCGTGGCTATTCCTCCGTT	GCAGTGGCCATCTCATTTTCA
PPARG	CGTGGATCTCTCCGTAAT	TGGATCTGTTCTTGTGAATG
MRC1 (CD206)	GGCGGTGACCTCACAAGTAT	ACGAAGCCATTTGGTAAACG
MARCO	GTGTCCGTCAGGATTGTCGG	ATATGAGCCCGAGGACACCT
CD36	AAATAAACCTCCTTGGCCTGA	GCAACAAACATCACCACACC
MMP9	TTGACAGCGACAAGAAGTGG	CCCTCAGTGAAGCGGTACAT

## Sheet: Supplementary_Table2
Supplementary Table 2: List of antibodies used for flow cytometry analysis.
Company	Cat.Nr.	Product
Biolegend	336204	FITC anti-human CD36 Antibody
Biolegend	400210	FITC Mouse IgG2a, κ Isotype Ctrl (FC) Antibody
Thermo Fisher	17-5447-42	MARCO Monoclonal Antibody (PLK-1), APC, eBioscience™
Biolegend	101216	PE/Cyanine7 anti-mouse/human CD11b Antibody
Biolegend	400618	PE/Cyanine7 Rat IgG2b, κ Isotype Ctrl Antibody
